# Supplementary material for: Studying the pathophysiology of coronavirus disease 2019: a protocol for the Berlin prospective COVID-19 patient cohort (Pa-COVID-19)
Source: Infection. 2020 Jun 13;48(4):619–26. doi: 10.1007/s15010-020-01464-x (PMC7293426; doi:10.1007/s15010-020-01464-x)
Supplement: Supplementary file 1 — Supplemental material: Data collection elements for scalable data collection. Data elements are categorized to allow scalability to local research resources. Categories are: core data elements (1), recommended data elements (2) and supplemental data elements (3). (XLSX 393 kb) [file 15010_2020_1464_MOESM1_ESM.xlsx]

## Sheet: CORE DATA ELEMENTS
Bereich	CRF Frage	Antwortskala
EINSCHLUSS	Wurde der Patient über das "deferred consent" Verfahren für nicht-einwilligungsfähige Patienten eingeschlossen?	1, Ja | 2,Nein
	Bestätigte COVID-19 als Hauptursache für die Aufnahme	1, Ja | 2,Nein
	Liegt eine unterschriebene Einwilligungserklärung vor?	1, Ja | 2,Nein
	Datum der Einwilligungserklärung:
	Datum der Aufnahme in diese Einrichtung
EPIDEMIOLOGIE	Hatte der/die Patient*in in den letzten 14 Tagen vor Beginn seiner/ihrer Beschwerden wissentlich Kontakt mit einer wahrscheinlich oder nachgewiesenermaßen an COVID-19 erkrankten Person?	1, Ja | 2, Nein | 3, Unbekannt
DEMOGRAPHIE	Geschlecht bei der Geburt:	1, Männlich | 2, Weiblich | 3, Keine Angabe
	Alter / Geschätztes Alter bei Einschluss
	Gewicht
	Größe
	Liegt eine Schwangerschaft vor?	1, Ja | 2, Nein | 3, Unbekannt | 4, n. a.
VORGESCHICHTE	Nimmt der Patient regelm. Medikamente ein?	1, Ja | 2, Nein | 3, n. a.
	Leidet der/die Patient*in unter mind. einer Herz-Kreislauf-Erkrankung?	1, Ja | 2, Nein | 3, n. a.
	Leidet der/die Patient*in unter mindestens einer chronischen Lungenerkrankungen?	1, Ja | 2, Nein | 3, n. a.
	Bestand bereits vor der aktuellen Erkrankung eine Sauerstoff- oder Beatmungstherapie?	1, Ja | 2, Nein | 3, n. a.
	LTOT/Langzeitsauerstofftherapie	1, Ja | 2, Nein | 3, n. a.
	Leidet der/die Patient*in an einer chronischen Nierenerkrankung?;	1, Ja | 2, Nein | 3, n. a.
	Leidet der/die Patient*in an einer chronischen Lebererkrankung? An welcher chronischen Lebererkrankung leidet der/die Patient*in?	1, Ja | 2, Nein | 3, n. a.
	Leidet der/die Patient*in unter mind. einer chronischen neurologischen Erkrankung? An welcher?	1, Ja | 2, Nein | 3, n. a.
	Leidet der/die Patient*in an Diabetes?	1, Ja | 2, Nein | 3, n. a.
	Leidet der/die Patient*in unter mind. einer aktiven Tumor-/Krebserkrankungen?	1, Ja | 2, Nein | 3, n. a.
	Ist der/die Patient*in HIV-infiziert?	1, Ja | 2, Nein | 3, n. a.
	Ist der/die Patient*in organtransplantiert?	1, Ja | 2, Nein | 3, n. a.
	Leidet der/die Patient*in unter mind. einer rheumatologischen/immunologischen Erkrankung? Welche? Immunsupression? Welche?	1, Ja | 2, Nein | 3, n. a.
	Hat der/die Patient*in jemals Zigaretten geraucht?	1, Ja | 2, Nichtraucher | 3, ehemaliger Raucher
	Raucht der/die Patient*in zuzeit?	1, Ja | 2, Nein | 3, n. a.
VITALPARAMETER	Herzfrequenz
	Temperatur
	Atemfrequenz
	Blutdruck systolisch
	Blutdruck diastolisch
	Sauerstoffsättigung bei:	1, Raumluft- | 2, Sauerstofftherapie | 3, n. a.
	Periphere Sauerstoffsättigung
ITS-VERLAUF	Periphere SpO2	1, Ja | 2, Nein
	PaO2
	Letzter kapillärer PaO2
	Letzter arterieller PaO2
	Bewusstsein	1, Unbeeinträchtigt | 2, Beeinträchtigt ohne Analgosedierung | 3, Analgosediert
	Letzter kapillarer PaCO2
	Letzter arterieller PaCO2
	Letzter pH-Wert:
	Letzter HCO3-
	Basenüberschuss
SYMPTOMVERLAUF	Wann hatte der/die Patent*in zum ersten Mal Beschwerden?
	Husten	1, überhaupt nicht| 2, ein wenig | 3, mäßig | 4, ziemlich | 5, sehr
	Kurzatmigkeit (Dyspnoe)	1, überhaupt nicht| 2, ein wenig | 3, mäßig | 4, ziemlich | 5, sehr
	Bewusstseinsstörungen / Verwirrtheit / Orientierungsstörung	1, überhaupt nicht| 2, ein wenig | 3, mäßig | 4, ziemlich | 5, sehr
	Bauchschmerzen	1, überhaupt nicht| 2, ein wenig | 3, mäßig | 4, ziemlich | 5, sehr
	Erbrechen	1, überhaupt nicht| 2, ein wenig | 3, mäßig | 4, ziemlich | 5, sehr
	Übelkeit	1, überhaupt nicht| 2, ein wenig | 3, mäßig | 4, ziemlich | 5, sehr
	Appetitlosigkeit	1, überhaupt nicht| 2, ein wenig | 3, mäßig | 4, ziemlich | 5, sehr
	Durchfall	1, überhaupt nicht| 2, ein wenig | 3, mäßig | 4, ziemlich | 5, sehr
	Bindehautentzündung	1, überhaupt nicht| 2, ein wenig | 3, mäßig | 4, ziemlich | 5, sehr
	Hautveränderung	1, überhaupt nicht| 2, ein wenig | 3, mäßig | 4, ziemlich | 5, sehr
	Größe der Angst bei dem/der Patient	1, überhaupt nicht| 2, ein wenig | 3, mäßig | 4, ziemlich | 5, sehr
	Allgemeinbefinden bewertet auf einer Skala von 1-10	Skala 1-10
KLINISCHE SCORES IM VERLAUF	Frailty-Scale	Skala 1 - 9
	SOFA-Score
	Berlin-Kriterien/Diagnose ARDS erfüllt?
	Glasgow Coma Scale
	Ordinal Scale for Clinical Improvement 0-8 (non infected-death)	Skala 0-8; 0, uninfected - no clinical or virological evidence of infection | 1, ambulatory - no limitation of activities | 2, ambulatory - llimitation of activities | 3, hospitalised/mild disease - no oxygen therapy | 4, hospitalized/mild disease - oxygen by mask or nasal prongs | 5, hospitalized severe disease - non-invasive ventilation or high-flow oxygen | 6, hospitalized/ severe disease - in…
	Wurde der Barthel-Index erfasst und ist dem Studienteam bekannt?
	Barthel-Index:
LABORUNTERSUCHUNGEN	Wie ist die Labor-ID dieser Blutentnahme:
	Datum der Abnahme:
	Jeweils Angabe der Laboreinheiten
	Hämoglobin
	Leukozyten absolut
	Lymphozyten absolut
	Neutrophile absolut
	Hämatokrit
	Thrombozyten absolut:
	C-reaktives Protein (CRP)
	Kreatinin
	Natrium
	Kalium
	Transferrin
	LDH
PROZEDUREN IM VERLAUF	Dialyse / Hämofiltration?	1, Ja | 2, Nein | 3, n. a.
	Röntgen Thorax oder CT-Thorax erfolgt seit der letzten Visite?	1, Ja | 2, Nein | 3, n. a.
	Bildgebungsverfahren	1, CT | 2, Röntgen
	Infiltrate?	1, Ja | 2, Nein | 3, Unbekannt
	Murray-Score (Verschattung der Quadranten im Röntgen Thorax)	1, Keine Verschattung | 2, Ein Quadrant | 3, Zwei Quadranten | 4, Drei Quadranten | 5, Vier Quadranten | 6, Unbekannt
	Andere Befunde: Freitext zu radiologischem Befund	1, Ja | 2, Nein | 3, n. a.
THERAPIE/BEHANDLUNG	Erfolgt eine stationäre Behandlung im Krankenhaus?	1, Ja | 2, Nein | 3, n. a.
	Wurden Therapieeinschränkungen (DNR, DNI) festgelegt	1, Ja | 2, Nein | 3, n. a.
	Liegt der Patient auf der Intensivstation?	1, Ja | 2, Nein | 3, n. a.
	Ist seit der letzten Visite eine Sauerstoff- und/oder Beatmungstherapie erfolgt?
	Station	1, Ja | 2, Nein | 3, n. a.
	Patient künstlich beatmet?	1, invasiv | 2, nicht invasiv
	Art der Beatmung	1, Ja | 2, Nein | 3, n. a.
	Nicht-invasive Beatmung (z.B. BIPAP, CPAP)?	1, Ja | 2, Nein | 3, n. a.
	Erfolgt eine ECMO-Therapie?
	Datum der Sauerstofftherapie	1, Ja | 2, Nein | 3, n. a.
	Nasenbrille?	1, Ja | 2, Nein | 3, n. a.
	Sauerstofffluss Nasenbrille (l/min)	1, Ja | 2, Nein | 3, n. a.
	Gesichtsmaske?	1, Ja | 2, Nein | 3, n. a.
	Sauerstofffluss Gesichtsmaske (l/min)	1, Ja | 2, Nein | 3, n. a.
	Nasale High-Flow-Sauerstoff-Therapie?	1, Tubus | 2, Trachealkanüle | 3, Unbekannt
	Bitte dokumentieren Sie den Beatmungszugang	1, Bauchlage | 2, Rückenlage
	Lage
	Fluss: (l/min)
	Sauerstoff [%]	1, Ja | 2, Nein | 3, n. a.
	Vasopressoren / inotrope Unterstützung/Indodilatatoren?	1, Ja | 2, Nein | 3, n. a.
	Milrinon	1, Ja | 2, Nein | 3, n. a.
	Dobutamin	1, Ja | 2, Nein | 3, n. a.
	Levosimendan	1, <= 0,1 [µg/kg/min] | 2, > 0,1 [µg/kg/min]
	Epinephrin	1, <= 0,1 [µg/kg/min] | 2, > 0,1 [µg/kg/min]
	NA	1, Ja | 2, Nein | 3, n. a.
	Nimmt der/die Patient/in an einer Medikamentenstudie teil?	1, Ja | 2, Nein | 3, n. a.
	Studienmedikament/Design/Phase	Freitext
	Begleitmedikation verabreicht?	1, Ja | 2, Nein | 3, n. a.
	ACE-Hemmer	1, Ja | 2, Nein | 3, n. a.
	Sartan / AT1 Rezeptor Blocker	1, Ja | 2, Nein | 3, n. a.
	NSAR - ASS	1, Ja | 2, Nein | 3, n. a.
	NSAR - Ibuprofen	1, Ja | 2, Nein | 3, n. a.
	Metamizol	1, Ja | 2, Nein | 3, n. a.
	Paracetamol	1, Ja | 2, Nein | 3, n. a.
	Thromboseprophylaxe	1, Ja | 2, Nein | 3, n. a.
	Antikoagulation	1, Ja | 2, Nein | 3, n. a.
	Sedativa	1, Ja | 2, Nein | 3, n. a.
	Vasopressoren - Epinephrin	1, Ja | 2, Nein | 3, n. a.
	Vasopressoren - Noradrenalin (NA)	1, Ja | 2, Nein | 3, n. a.
	Antivirale Therapie	1, Ja | 2, Nein | 3, n. a.
	Antibiotika - Ampicillin/Sulbactam (Unacid) Antibiotika - Clarithromycin Antibiotika - Azithromycin Antibiotika - Ceftriaxon Antibiotika - Ceftazidim Antibiotika - Daptomycin Antibiotika - Imipenem Antibiotika - Meropenem Antibiotika - Tazobac/Piperacillin Antibiotika - Vancomycin Antibiotika - Andere	1, Ja | 2, Nein | 3, n. a.
	Kortikosteroid	1, Ja | 2, Nein | 3, n. a.
KOMPLIKATIONEN	Traten wichtige medizinische Ereignisse auf?
	Zeitpunkt des Ereignisses
OUTCOME	Tod
	Promise29 Score:
	Ergebnis	1, Lebend entlassen | 2, Krankenhauseinweisung | 3, Überweisung in eine andere Einrichtung | 4, Tod | 5, Palliative Entlassung | 6, Nicht bekannt
	Outcome	1, Entlassung | 2, Patient*In verstorben | 3, (Palliative) Verlegung (bitte kurze Angaben im Kommentarfeld unten)
	Datum der Entlassung
	Wenn lebend entlassen: Fähigkeit zur Selbstpflege bei der Entlassung im Vergleich zu vor Krankheit	1 gleich wie vor der Krankheit | 2 Schlimmer | 3, Besser | 4, k. A.
	Sauerstoff-Therapie	1, Ja | 2, Nein | 3, n. a.
	Respiratorisches Outcome:	1, Keine Respiratorische Einschränkung | 2, Gleich zum Vorzustand | 3, Neue Langzeitsauerstofftherapie | 4, Neue (Intermitt.) nicht invasive Beatmung | 5, Neue (Intermitt.) invasive Beatmung

## Sheet: RECOMMENDED DATA ELEMENTS
Bereich	CRF Frage	Antwortskala
EPIDEMIOLOGIE	Hatte der/die Patient*in in den letzten 14 Tagen vor Beginn seiner/ihrer Beschwerden wissentlich Kontakt mit einer wahrscheinlich oder nachgewiesenermaßen an COVID-19 erkrankten Person?
	...Leben im selben Haushalt	1, Ja | 2, Nein | 3, Unbekannt
	...Umgang mit infektiösen Proben oder Körperflüssigkeiten	1, Ja | 2, Nein | 3, Unbekannt
	...Arbeit im selben Raum	1, Ja | 2, Nein | 3, Unbekannt
	...Aufenthalt im selben Klassenzimmer/Hörsaal	1, Ja | 2, Nein | 3, Unbekannt
	...Aufenthalt im selben Raum (Abstand<2m)	1, Ja | 2, Nein | 3, Unbekannt
	...Reisen im selben Verkehrsmittel (Abstand<2m)	1, Ja | 2, Nein | 3, Unbekannt
	...Sonstiger direkter Kontakt (Abstand<2m)	1, Ja | 2, Nein | 3, Unbekannt
	Aufenthalt in einer medizinischen Einrichtung, in der SARS-CoV-2-Infektionen behandelt wurden, in den letzten 14 Tagen vor Beginn der Beschwerden	1, Ja | 2, Nein | 3, Unbekannt
	Aufenthalt in einem Labor, das mutmaßliche oder nachgewiesene SARS-CoV-2-Proben verarbeitet, in den letzten 14 Tagen vor Beginn der Beschwerden	1, Ja | 2, Nein | 3, Unbekannt
	Leben Kinder im selben Haushalt?	1, Ja | 2, Nein | 3, Unbekannt
	...Kinder unter einem Jahr; Wieviele
	...Kinder zwischen 1-6; Wieviele
	...Kinder zwischen 7-12; Wieviele
	...Kinder zwischen 13-18; Wieviele
	...Kinder größer 18; Wieviele
	Hat der/die Patient*in regelmäßig (min 1x/Monat) direkten (physischen) Kontakt zu Enkelkindern?	1, Ja | 2, Nein | 3, Unbekannt
	…Enkel unter einem Jahr; Wieviele
	…Enkel zwischen 1-6; Wieviele
	…Enkel zwischen 7-12; Wieviele
	…Enkel zwischen 13-18; Wieviele
	…Enkel größer 18; Wieviele
	Mitarbeiter im Gesundheitswesen (in einer medizinischen Einrichtung oder in einer Pflegeeinrichtung)?	1, Ja, in einer medizinischen Einrichtung | 2, Ja, in einer Pflegeeinrichtung | 0, Nein | 3, Unbekannt
	...In der Patientenversorgung/Pflege?	1, Ja | 2, Nein | 3, n. a.
	.. Im Labor?
	Umgang mit infektiösen Proben oder Körperflüssigkeiten	1, Ja | 2, Nein | 3, n. a.
DEMOGRAPHIE	Ethnie (alles Zutreffende ankreuzen)	1, Kaukasisch | 2, Arabisch | 3, Afrikanisch/Afro-amerikanisch | 4, Ostasiatisch | 5, Westasiatisch | 6, Lateinamerikanisch | 7, Andere (genaue Angaben)
	Schwangerschaftswoche:
	Ist der/die Patient*in in einer Pflegeeinrichtung untergebracht?
COVID-19 DIAGNOSESTELLUNG	Wo wurde die Diagnose gestellt?
	Zusatzinformation Diagnoseort, bitte spezifizieren Sie Ihre Angabe:
	Wann wurde die Diagnose gestellt?
	Wie wurde die Diagnose gestellt?	1, PCR | 2, Andere | 3, Unbekannt
	Zusatzinformation PCR:	1, Nasen-Rachenabstrich | 2, Anderer Ort
	Zusatzinformation andere Diagnose, bitte spezifizieren Sie die Auswahl:
VORGESCHICHTE	Bluthochdruck	1, Ja | 2, Nein | 3, n. a.
	KHK	1, Ja | 2, Nein | 3, n. a.
	Zustand nach Herzinfarkt	1, Ja | 2, Nein | 3, n. a.
	Herzrhythmusstörungen	1, Ja | 2, Nein | 3, n. a.
	Herzinsuffizienz	1, Ja | 2, Nein | 3, n. a.
	pAVK	1, Ja | 2, Nein | 3, n. a.
	Z.n. Revaskularisation	1, Ja | 2, Nein | 3, n. a.
	Andere	1, Ja | 2, Nein | 3, n. a.
	Asthma (ärztlich diagnostiziert)	1, Ja | 2, Nein | 3, n. a.
	COPD	1, Ja | 2, Nein | 3, n. a.
	NIV/nicht invasive Beatmung	1, Ja | 2, Nein | 3, n. a.
	CPAP/continous positive airway pressure Beatmung	1, Ja | 2, Nein | 3, n. a.
	IV/invasive Beatmung	1, Ja | 2, Nein | 3, n. a.
	Ist der/die Patien*in dialysepflichtig?;	1, Ja | 2, Nein | 3, n. a.
	Epilepsie	1, Ja | 2, Nein | 3, n. a.
	Migräne	1, Ja | 2, Nein | 3, n. a.
	Z.n. hämorrhagischem Schlaganfall	1, Ja | 2, Nein | 3, n. a.
	Z.n. ischämischem Schlaganfall	1, Ja | 2, Nein | 3, n. a.
	Andere vorbestehende neurologische Ekrankungen	1, Ja | 2, Nein | 3, n. a.
	An welchem Typ Diabetes leidet der/die Patient*in?
	Gibt es eine Insulintherapie?	1, Ja | 2, Nein | 3, n. a.
	Nimmt der/die Patient*in orale Antidiabetika?	1, Ja | 2, Nein | 3, n. a.
	Gibt es Diabetes-spezifische Komplikationen?	1, Ja | 2, Nein | 3, n. a.
	Leidet der/die Patient*in an einer Fettstoffwechselstörung?	1, Ja | 2, Nein | 3, n. a.
	Hat der/die Patient*in aktuell oder in den letzten 3 Monaten eine Tumortherapie erhalten?	1, Ja | 2, Nein | 3, n. a.
	Chronische hämatologische Erkrankung (Falls ja dann Freitext)	1, Ja | 2, Nein | 3, n. a.
	Nimmt der/die Patient*in aktuell eine antiretrovirale Therapie ein?	1, Ja | 2, Nein | 3, n. a.
	Angaben zum Immunstatus:
	Angaben zur Viruslast:
	Liegen AIDS definierte Erkrankungen vor?	1, Ja | 2, Nein | 3, n. a.
	Immundefekt	1, Ja | 2, Nein | 3, n. a.
	Autoimmunerkrankungen	1, Ja | 2, Nein | 3, n. a.
	Chronisch entzündl. Darmerkrankung	1, Ja | 2, Nein | 3, n. a.
	Rheumatoide Arthritis	1, Ja | 2, Nein | 3, n. a.
	Andere
	Hat der/die Patient*in in den letzten 3 Monaten eine Therapie mit Wirkung auf das Immunsystem eingenommen?
	Sonstige relevante Risikofaktoren	1, Ja | 2, Nein | 3, n. a.
	Seit wievielen Jahren raucht der/die Patient*in regelmäßig?	1, Ja | 2, Nein | 3, n. a.
	Wie viele Zigaretten raucht der/die Patient*in im Durchschnitt am Tag?
	Nutzt der/die Patient*in E-Zigaretten?	1, Ja | 2, Nein | 3, n. a.
VITALPARAMETER BEI AUFNAHME	Körpertemperatur bei Aufnahme vorhanden?
	Herzfrequenz bei Aufnahme vorhanden?
	Atemfrequenz bei Aufnahme vorhanden?
	Systolischer Blutdruck bei Aufnahme vorhanden?
	Diastolischer Blutdruck bei Aufnahme vorhanden?
	Sauerstoffsättigung bei Aufnahme vorhanden?
VITALPARAMETER	Systolischer Druck
	Diastolischer Druck
	Mittlerer arterieller Druck:
ITS-VERLAUF	Tracheostoma
	Beatmungsmodus:	1, Druckkontrolliert | 2, Volumenkontrolliert | 3, Assistierte Spontanatmung | 4, Andere
	PEEP:
	Ppeak:
	Pmean:
	PPlateau:
	FiO2
	Tidalvolumen:
	Atemfrequenz:
	Seit wann erfolgt eine ECMO-Therapie:
	Uhrzeit ECMO-Therapie:
	Art der ECMO-Therapie:
	Blutfluss:
	Seit wann erfolgt eine Bauchlagerung?
	Wieviele Stunden erfolgt die Bauchlagerung?
	Datum der Aufnahme auf die ITS
SYMTOMVERLAUF	Vorgeschichte von Fieber	1, Ja | 2, Nein | 3, Unbekannt
	Husten: mit Auswurf	1, Ja | 2, Nein | 3, Unbekannt
	Farbe des Auswurfs
	Halsschmerzen	1, überhaupt nicht| 2, ein wenig | 3, mäßig | 4, ziemlich | 5, sehr
	Laufende Nase (Rhinorrhoe)	1, überhaupt nicht| 2, ein wenig | 3, mäßig | 4, ziemlich | 5, sehr
	Ohrenschmerzen	1, überhaupt nicht| 2, ein wenig | 3, mäßig | 4, ziemlich | 5, sehr
	Keuchen	1, überhaupt nicht| 2, ein wenig | 3, mäßig | 4, ziemlich | 5, sehr
	Brustschmerz	Wenn nicht überhaupt nicht → Skala 1-10
	Muskelschmerzen (Myalgie)	Wenn nicht überhaupt nicht → Skala 1-10
	Gelenkschmerzen (Arthralgie)	Wenn nicht überhaupt nicht Skala 1-10
	Erschöpfung / Abgeschlagenheit/Excessive tiredness	Wenn nicht überhaupt nicht -→Skala 1-10
	Derzeit…
	Habe ich das Gefühl, schlecht Luft zu bekommen	1, überhaupt nicht| 2, ein wenig | 3, mäßig | 4, ziemlich | 5, sehr
	Komme ich außer Atem, wenn ich eine Treppe hinaufsteige	1, überhaupt nicht| 2, ein wenig | 3, mäßig | 4, ziemlich | 5, sehr
	Komme ich außer Atem, wenn ich 10 Schritte in der Ebene mit normaler Geschwindigkeit gehe	1, überhaupt nicht| 2, ein wenig | 3, mäßig | 4, ziemlich | 5, sehr
	Komme ich außer Atem, wenn ich mich anziehe	1, überhaupt nicht| 2, ein wenig | 3, mäßig | 4, ziemlich | 5, sehr
	Komme ich außer Atem, wenn ich vom Bett oder Stuhl aufstehe	1, überhaupt nicht| 2, ein wenig | 3, mäßig | 4, ziemlich | 5, sehr
	Werde ich beim Sprechen kurzatmig	1, überhaupt nicht| 2, ein wenig | 3, mäßig | 4, ziemlich | 5, sehr
	Habe ich beim Sitzen oder liegen ein Gefühl von Kurzatmigkeit	1, überhaupt nicht| 2, ein wenig | 3, mäßig | 4, ziemlich | 5, sehr
	Kopfschmerzen	Wenn nicht überhaupt nicht Skala 1-10
	Schwindel;	Wenn nicht überhaupt nicht Skala 1-10
	Krampfanfall (Epileptischer Anfall)	1, Ja | 2, Nein | 3, Unbekannt
	Lymphadenopathie	1, überhaupt nicht| 2, ein wenig | 3, mäßig | 4, ziemlich | 5, sehr
	Blutung	1, überhaupt nicht| 2, ein wenig | 3, mäßig | 4, ziemlich | 5, sehr
	Zusatzinformation Blutung (Ort):
	Ataxie	1, überhaupt nicht| 2, ein wenig | 3, mäßig | 4, ziemlich | 5, sehr
	Niesen	1, überhaupt nicht| 2, ein wenig | 3, mäßig | 4, ziemlich | 5, sehr
	Sehstörungen/Visusveränderungen	1, überhaupt nicht| 2, ein wenig | 3, mäßig | 4, ziemlich | 5, sehr
	Reduzierte Sehschärfe
	Beeinträchtigung des Blickfeldes
	Störungen der Augenbewegungen	1, überhaupt nicht| 2, ein wenig | 3, mäßig | 4, ziemlich | 5, sehr
	Nystagmus
	Doppelbilder/Blickparese
	Veränderdert Geruchs-oder Geschmackssinn	1, überhaupt nicht| 2, ein wenig | 3, mäßig | 4, ziemlich | 5, sehr
	Gedächtnisstörung	1, überhaupt nicht| 2, ein wenig | 3, mäßig | 4, ziemlich | 5, sehr
	Apraxie
	Neglekt
	Sprechstörung/Dysarthrie
	Fazialisparese
	Schluckstörungen/Dysphagie
	Lähmungen/Paresen
	Auffällige Muskeleigenreflexe (vermindert/gesteigert)
	Positive Pyramidenbahnzeichen
	Gefühlsstörung (Verteilung: Peripher Symmetrisch/Fokal/Sonstige)
	Gangstörung
	Verstopfte Nase
	Herzrhythmusstörung
	Sprachstörungen/Aphasie	1, überhaupt nicht| 2, ein wenig | 3, mäßig | 4, ziemlich | 5, sehr
	Neuralgie
	Andere Symptome
	Zusatzinformation Andere Symptome:
	Derzeit…
	Können Sie den größten Teil des Tages außerhalb des Bettes verbringen	5, Ohne jede Schwierigkeit | 4, Mit geringen Schwierigkeiten | 3, Mit einigen Schwierigkeiten | 2, Mit großen Schwierigkeiten | 1, Kann ich gar nicht
	Können sie in die Hocke gehen und wieder aufstehen	5, Ohne jede Schwierigkeit | 4, Mit geringen Schwierigkeiten | 3, Mit einigen Schwierigkeiten | 2, Mit großen Schwierigkeiten | 1, Kann ich gar nicht
	Können Sie sich vom Bett aus auf deinen Stuhl setzen und zurück ins Bett legen?	5, Ohne jede Schwierigkeit | 4, Mit geringen Schwierigkeiten | 3, Mit einigen Schwierigkeiten | 2, Mit großen Schwierigkeiten | 1, Kann ich gar nicht
	Können Sie am Bettrand sitzen	5, Ohne jede Schwierigkeit | 4, Mit geringen Schwierigkeiten | 3, Mit einigen Schwierigkeiten | 2, Mit großen Schwierigkeiten | 1, Kann ich gar nicht
	Können sie sich im Bett umdrehen	5, Ohne jede Schwierigkeit | 4, Mit geringen Schwierigkeiten | 3, Mit einigen Schwierigkeiten | 2, Mit großen Schwierigkeiten | 1, Kann ich gar nicht
	Schränkt Ihr Gesundheitszustand Sie ein, sich zu duschen?	5, Überhaupt nicht | 4, Kaum | 3, Mäßig | 2, Ziemlich | 1, Kann ich gar nicht
KLINISCHE SCORES IM VERLAUF	Richmond Agitation-Sedation Scale (RASS) bei morgendlicher Visite
	Liegen Daten zu klinischen Scores und/oder zur Hämodynamik vor?
	Datum der Erhebung:
	CAM-ICU
	SAPSII
COVID-19 ABSTRICH	COVID-19 PCR erfolgt?
	Datum der Probenentnahme
	Ort/Material der Probe	1, Nasen-Rachen-Abstrich | 2, Stuhl | 3, Tracheobronchialsekret | 4, Sputum | 5, induziertes Sputum | 6, Liquor | 7, Bronchioalveoläre Lavage
	PCR Ergebnis	0, negativ | 1, schwach positiv/kontrollbedürftig | 2, positiv | 3, unbekannt
ERREGERDIAGNOSTIK	Influenza nachgewiesen?	1, Ja | 0, Nein
	Bakterien nachgewiesen?	1, Ja - Bestätigt | 2, Nein
	Aus respiratorischem Material, Resultat:	1, Positiv | 0, Negativ
	Erreger aus Blutkultur, Resultat:	1, Positiv | 0, Negativ
	Erregernachweis im Stuhl, Resultat:	1, Positiv | 0, Negativ
LABORUNTERSUCHUNGEN	jeweils Angabe der Laboreinheiten
	aPTT
	Quick
	INR
	AP
	Bilirubin total
	AST / SGOT
	Glukose
	Harnstoff
	Laktat
	Creatinkinase
	CK-MB
	NT-ProBNP
	Copeptin
	Troponin high sens
	Ferritin
	Procalcitonin
	D-Dimer
	Cholesterol
	HDL-Cholesterin
	LDL-Cholesterin
	Albumin
	Aldosteron
	Renin
PROZEDUREN IM VERLAUF	Pneumothorax in der Bildgebung?	1, Ja | 2, Nein | 3, n. a.
	Pleuraerguss in der Bildgebung?	1, Ja | 2, Nein | 3, n. a.
	Verlauf Infiltrate in der Bildgebung	1, Zunehmend |2, Abnehmend | 3, Gleichbleibend | 4, Unbekannt
	Seite der Infiltrate	1, Einseitig | 2, Beidseitig | 3, Unbekannt
THERAPIE/BEHANDLUNG	Eingenommene Medikation
	Medikamentengruppe
	Hustenlöser	1, Ja | 2, Nein | 3, n. a.
	Statin	1, Ja | 2, Nein | 3, n. a.
	Antimykotikum	1, Ja | 2, Nein | 3, n. a.
	Andere
	Tagesdosis der Medikation
	Einheit der Medikation
	Verabreichungsweg der Medikation
	Startdatum (Angabe "Start unbekannt" möglich)
	Enddatum (Angabe "Ende unbekannt" möglich)
	Medikation ongoing
	Wie ist die Urinproduktion des Patienten/24h (bezogen auf die letzten 24h)?
	Erhält der/die Patient*in Diuretika?	1, Ja | 2, Nein | 3, n. a.
	Wie war die Volumenbilanz der letzten 24 h?
	Erfolgt eine Delir-Prävention durch personalisierte Lichttherapie	1, Ja | 2, Nein | 3, n. a.
KOMPLIKATIONEN	Meningitis / Encephalitis	1, Ja | 2, Nein | 3, n. a.
	Schlaganfall / zerebrovaskuläres Ereignis	1, Ja | 2, Nein | 3, n. a.
	ischämisch/ hämorrhagisch
	Lungenarterienembolie	1, Ja | 2, Nein | 3, n. a.
	deep venous thrombosis	1, Ja | 2, Nein | 3, n. a.
	kardiale Ischämie	1, Ja | 2, Nein | 3, n. a.
	Herzkatheter	1, Ja | 2, Nein | 3, n. a.
	Gerinnungsstörung / disseminierte intravaskuläre Koagulopathie	1, Ja | 2, Nein | 3, n. a.
	Rhabdomyolyse / Myositis	1, Ja | 2, Nein | 3, n. a.
	Pankreatitis	1, Ja | 2, Nein | 3, n. a.
	Sonstige	1, Ja | 2, Nein | 3, n. a.
	Wenn „Sonstige“; bitte angeben
	Angiografie	1, Ja | 2, Nein | 3, n. a.
	Bluttransfusionen	1, Ja | 2, Nein | 3, n. a.
	Extubation	1, Ja | 2, Nein | 3, n. a.
	Interventionen	1, Ja | 2, Nein | 3, n. a.
	Intubation	1, Ja | 2, Nein | 3, n. a.
	Katheteranlage/-wechsel	1, Ja | 2, Nein | 3, n. a.
	Katheterentfernung	1, Ja | 2, Nein | 3, n. a.
	Mobilisation aus dem Bett	1, Ja | 2, Nein | 3, n. a.
	Operativer Eingriff	1, Ja | 2, Nein | 3, n. a.
	Punktionen und Drainagen	1, Ja | 2, Nein | 3, n. a.
	Reanimation	1, Ja | 2, Nein | 3, n. a.
	Spontanatemversuch	1, Ja | 2, Nein | 3, n. a.
	Tracheotomie	1, Ja | 2, Nein | 3, n. a.
	Weaning erfolgreich	1, Ja | 2, Nein | 3, n. a.
	Weaningversagen	1, Ja | 2, Nein | 3, n. a.
	Thoraxdrainage	1, Ja | 2, Nein | 3, n. a.
OUTCOME	Wurde der Barthel-Index vor der Entlassung durchgeführt?
	Barthel-Index:
	Dialyse / Nierenbehandlung?	1, Ja | 2, Nein | 3, n. a.
	Verlegung in ein anderes Krankenhaus

## Sheet: SUPPLEMENTAL DATA ELEMENTS
BEREICHE	CRF Frage	Antwortskala
DEMOGRAPHIE	postpartale Patientin?	1, Ja | 2, Nein | 3, n. a.
	Ausgang der Schwangerschaft	1, Lebendgeburt | 2, Totgeburt
	Entbindungstermin
	Das Baby wurde auf die ARI-Infektion der Mutter getestet	1, Ja | 2, Nein | 3, n. a.
	Wenn JA:	1, Positive | 2, Negative
	Methode	1, PCR | 2, Andere
	Bei einer sonstigen Methode; bitte angeben
	SÄUGLING – Unter einem Jahr alt?
	Geburtsgewicht
	Geburtsgewicht, gemessen in
	Ende der Schwangerschaft	1, reguläre Geburt (> = 37wk GA) | 2, Frühgeburt (<37wk GA) | 3, n. a.
	Gestillt	1, Ja | 2, Nein | 3, n. a.
	Wenn JA:	1, Zur Zeit stillend | 2, Stillen beendet| 3, n. a.
	Stillen beendet nach
	Altersentsprechend entwickelt?	1, Ja | 2, Nein | 3, n. a.
	Impfungen dem Alter entsprechend?	1, Ja | 2, Nein | 3, Unbekannt | 4, n. a.
	Krankenhausaufnahme weitere Informationen
	Uhrzeit der Aufnahme in diese Einrichtung
	Überweisung von einer anderen Einrichtung?	1, Ja-Einrichtung ist ein Prüfzentrum | 2, Ja-Einrichtung ist kein Prüfzentrum | 3, Nein | 4, k. A.
	Wenn JA: Name der überweisenden Einrichtung:
	Wenn JA: Datum der Aufnahme in die überweisende Einrichtung
	Wenn JA – Prüfzentrum: Teilnehmer-ID in der überweisenden Einrichtung	1 Wie oben | 2, Andere | 3, n. a.
	Wenn ANDERE; Teilnehmernummer
VORGESCHICHTE	Spezifikationen zu Lungenerkrankung
	Lungenfibrose
	Lungenhochdruck/pulmonale Hypertonie
	OHS
	Schlafapnoe / OSAS
	Cystische Fibrose
	Andere
	Andere
	Art der Dialyse?
	Spezifikationen zu Lebererkrankung
	Fettleber
	Leberzirrhose
	Hepatitis C
	Autoimmunhepatitis
	Andere
	Bitte spezifizieren Sie die chronische Lebererkrankung:
	Spezifikationen zu chronisch neurologischer Erkrankung
	Demenz (Jahr der Diagnosestellung und Neurologischer Status vor Beginn der aktuellen Erkankung)
	Morbus Alzheimer
	Frontotemporale Demenz
	Lewy - Body - Demenz
	Vaskuläre Demenz
	Demenz bei Morbus Parkinson
	Andere Demenzform
	Neuromuskuläre Erkrankungen (Jahr der Diagnosestellung und Neurologischer Status vor Beginn der aktuellen Erkankung)
	Amyotrophe Lateralsklerose (ALS)
	Spinale Muskelatrophie (SMA)
	Sonstige
	Bewegungsstörung (Jahr der Diagnosestellung und Neurologischer Status vor Beginn der aktuellen Erkankung)
	Morbus Parkinson
	Progressive supranukleäre Blickparese
	Kortikobasales Syndrom
	Multisystematrophy (MSA)
	Andere Parkinsonsyndrome
	Chorea Huntington
	Dystonie
	Hereditäre Ataxie
	Essentieller Tremor
	Andere Tremorformen
	Zerebrale Sinus-/Venenthrombose
	Hirntumor
	Transitorisch ischämische Attacke (TIA)
	Myositis
	Motoneuronerkrankung
	Chronisch inflammatorische Erkrankung des zentralen Nervensystems
	Multiple Sklerose
	Spezifikationen zu orale Antidiabetika
	Sulfonylharnstoffe:
	Metformin:
	GLP-1-Analoga:
	DPP4-Hemmer:
	SGLT-2-Hemmer:
	Unbekannt
	Andere
	Spezifikationen zu Komplikationen des Diabetes
	Diabetische Nephropathie:
	Diabetische Retinopathie:
	Diabetischer Fuß:
	pAVK
	Polyneuropathie:
	Andere
	Spezifikationen zu Krebserkrankung
	Lungen-Karzinom
	Mamma-Karzinom
	Prostata-Karzinom
	Malignes Melanom
	Mundhöhlen/Kehlkopf Karzinom
	Colon-Karzinom
	Harnblasen/Urothel Karzinom
	Magen-Karzinom
	Andere
	Spezifikationen zu Einnahme immunsuppressiver Medikation
	Azathioprin
	Biologika (z.B. Antikörpertherapie)
	MTX
	Prednisolon < 5 mg/d
	Prednisolon 5-20 mg/d
	Prednisolon > 20 mg/d
	JAK-Inhibitoren
ITS-VERLAUF	PetCO2
	Compliance dynamisch:
	Uhrzeit der Aufnahme auf die Intensivstation
KLINISCHE SCORES IM VERLAUF	ICDSC
	DDS
	TISS
	NRS:
	BPS:
	CPOT:
	Hämodynamik gemessen? Hinweis:Letzte Picco-Messung (wenn möglich am Morgen des Tages der Blutentnahme).
	HZV:
	Cardiac Index:
	EVLWI
	ITBVI
	SVRI
ERREGERDIAGNOSTIK	Andere mikrobiologische oder virologische Ergebnisse?	1, Ja | 2, Nein | 3, n. a.
	RSV	1, Ja | 0, Nein
	Adenoviren	1, Ja | 0, Nein
	Andere respiratorische Viren?	1, Ja | 0, Nein
	Welches Material?
	[Respiratorisches Material] Sputum
	[Respiratorisches Material] TBS
	[Respiratorisches Material] BAL
	[Respiratorisches Material] Andere, bitte angeben:
	[Erreger] Pneumokokken
	[Erreger] Hämophilus
	[Erreger] Staph. aureus
	[Erreger] Pseudomonas
	[Erreger] Klebsiellen
	[Erreger] Anderer, bitte angeben
	Blukulturen
	Aerob, Wachstum nach Stunden:
	Anaerob, Wachstum nach Stunden:
	[Erreger] Staph. aureus
	[Erreger] andere Staphylococcen
	[Erreger] Klebsiellen
	[Erreger] Pneumokokken
	[Erreger] Pseudomonas
	[Erreger] Anderer, bitte angeben
	Weitere positive Blutkulturen?
	Erregernachweis im Urin
	[Erreger] E.coli
	[Erreger] Klebsiellen
	[Erreger] Anderer
	Antigennachweis im Urin?	1, Ja | 2, Nein
	Antigen:	1, Legionellen Antigen | 2, Pneumokokken Antigen | 3, Unbekannt
	Ist eine Besiedelung mit MRE bekannt?	1, Ja | 2, Nein
	[Ort MRE-Besiedlung] Nase/Rachen
	[Ort MRE-Besiedlung] Respirationstrakt
	[Ort MRE-Besiedlung] Rektal
	[Ort MRE-Besiedlung] Urin
	[Ort MRE-Besiedlung] Anderer Ort, bitte angeben
	[MRE-Erreger] MRSA
	[MRE-Erreger] 3-MRGN
	[MRE-Erreger] 4-MRGN
	[MRE-Erreger] VRE
	[MRE-Erreger] Anderer, bitte angeben
	Andere mikrobiologische oder virologische Ergebnisse
	Anderer Erreger, bitte angeben:
	Datum der Untersuchung:
LABORUNTERSUCHUNGEN	Jeweils Laboreinheiten angeben
	Blutprobe für Blutbild abgenommen?
	Datum der Abnahme
	Blutprobe für Hämostaseologie abgenommen?
	Datum der Abnahme
	Fibrinogen
	AT3:
	Protein C (funkt.)
	Protein_S_funktINT
	Blutprobe für Immunologie abgenommen?
	Datum der Abnahme
	CD4+ T-Zellen
	CD8+ T-Zellen
	CD169/Siglec-1 Expression auf Monozyten
	IL-6
	Blutprobe für Endokrinologie abgenommen?
	Datum der Abnahme
	TSH basal
	fT4
	Cortisol
	Blutprobe für Klinische Chemie abgenommen?
	Datum der Abnahme
	HbA1c
	Haptoglobin
	GGT
	ALT / SGPT
	Osmolalität
	Phosphat
	Magnesium
	Calcium ionisiert
	ACE
	Triglyceride
	War der/die Patient*in bei Abnahme nüchtern?
	Warum kam es zu keiner vollständigen Blutentnahme?
	Natrium im Spontanurin
	Albumin im Spontanurin
PROZEDUREN IM VERLAUF	Ist ein MRT des Kopfes erfolgt?	1, Ja | 0, Nein
	Falls ja, Diagnose:
	Ist eine weitere/andere Bildgebung erfolgt	1, Ja | 0, Nein
	Falls ja, Freitext
	Datum der Durchführung
	Ist seit der letzten Visite eine Echokardiografie erfolgt?	1, Ja | 0, Nein
	Datum der Echokardiografie:
	Perikarderguss?	1, Ja | 0, Nein
	Linksventrikuläre Ejektionsfraktion
	Zeichen der rechtsventrikulären Belastung?	1, Ja | 0, Nein
	Aorteninsuffizienz?	1, Ja | 0, Nein
	Aortenstenose?	1, Ja | 0, Nein
	Mitralinsuffizienz?	1, Ja | 0, Nein
	Mitralstenose?	1, Ja | 0, Nein
	Ist seit der letzten Visite eine Lumbalpunktion erfolgt?	1, Ja | 0, Nein
	Datum der Lumbalpunktion:
	Zellzahlerhöhung?	1, Ja | 0, Nein
	Proteinerhöhung?	1, Ja | 0, Nein
	Glukosekonzentration	1, Ja | 0, Nein
	Laktatkonzentration	1, Ja | 0, Nein
	Typ der oligoklonalen Banden	1, Ja | 0, Nein
	Erregernachweis? Virus, Bakterien, Pilzinfektion, Negative
	Ist seit der letzten Visite eine elektrophysiologische Untersuchung erfolgt?	1, Ja | 0, Nein
	Datum der elektrophysiologischen Untersuchung:
	[Diagnose] Keine / Neuropathie / Myopathie
	[Diagnose] Gemischt/Andere
	EEG durchgeführt?	1, Ja | 0, Nein
	Falls EEG ja, dann Resultat
THERAPIE/BEHANDLUNG	Hat der/die Patient*in in den letzten 3 Monaten folgende Medikamente eingenommen?
	Thromboseprophylaxe	1, Ja | 0, Nein
	orale Antikoagulantien/neue orale Antikoagulantien	1, Ja | 0, Nein
	Antibiotika	1, Ja | 0, Nein
	Antiepileptika	1, Ja | 0, Nein
	Hustenlöser	1, Ja | 0, Nein
	Lipidsenker	1, Ja | 0, Nein
	NSAR	1, Ja | 0, Nein
	ACE-Hemmer	1, Ja | 0, Nein
	Sartane	1, Ja | 0, Nein
	Kommentar
	Hat der/die Patient*in andere Medikamente erhalten?
	Medikamentengruppe	1, Antazida | 2, Antimykotika | 3, Betablocker | 4, Calciumantagonisten | 5, Digitalis | 6, Diuretika | 7, Psychopharmaka | 8, Virustatika | 9, Andere
	Letztes Einnahmedatum der Medikation
	Wurde die folgende Medikation im stationären Verlauf eingenommen
	Dobutamin	1, Ja | 0, Nein
	Enoximon	1, Ja | 0, Nein
	Levosimendan	1, Ja | 0, Nein
	Milrinon	1, Ja | 0, Nein
QUALITY OF LIFE BEI AUFNAHME / PROMIS®	Körperliche Funktionsfähigkeit
	Seit Ihrer stationären Aufnahme und angenommen Sie wären in Ihrer alltäglichen Umgebung...
	Können Sie Hausarbeiten erledigen, z. B. Staubsaugen oder Gartenarbeit?	5, Ohne jede Schwierigkeit | 4, Mit geringen Schwierigkeiten | 3, Mit einigen Schwierigkeiten | 2, Mit großen Schwierigkeiten | 1, Kann ich gar nicht
	Können Sie mit normaler Geschwindigkeit Treppen hoch- und runtergehen?	5, Ohne jede Schwierigkeit | 4, Mit geringen Schwierigkeiten | 3, Mit einigen Schwierigkeiten | 2, Mit großen Schwierigkeiten | 1, Kann ich gar nicht
	Können Sie mindestens 15 Minuten lang spazieren gehen ?	5, Ohne jede Schwierigkeit | 4, Mit geringen Schwierigkeiten | 3, Mit einigen Schwierigkeiten | 2, Mit großen Schwierigkeiten | 1, Kann ich gar nicht
	Können Sie Besorgungen machen und einkaufen gehen?	5, Ohne jede Schwierigkeit | 4, Mit geringen Schwierigkeiten | 3, Mit einigen Schwierigkeiten | 2, Mit großen Schwierigkeiten | 1, Kann ich gar nicht
	Angst
	Seit Ihrer stationären Aufnahme und angenommen Sie wären in Ihrer alltäglichen Umgebung...
	Ich fürchtete mich.	5, Nie | 4, Selten | 3, Manchmal | 2, Oft | 1, Immer
	Ich fand es schwer, auf etwas anderes zu achten als auf meine Angst.	5, Nie | 4, Selten | 3, Manchmal | 2, Oft | 1, Immer
	Meine Sorgen haben mich überwältigt.	5, Nie | 4, Selten | 3, Manchmal | 2, Oft | 1, Immer
	Ich fühlte mich unruhig.	5, Nie | 4, Selten | 3, Manchmal | 2, Oft | 1, Immer
	Depressivität
	Seit Ihrer stationären Aufnahme und angenommen Sie wären in Ihrer alltäglichen Umgebung...
	Ich fühlte mich wertlos.	5, Nie | 4, Selten | 3, Manchmal | 2, Oft | 1, Immer
	Ich fühlte mich hilflos.	5, Nie | 4, Selten | 3, Manchmal | 2, Oft | 1, Immer
	Ich fühlte mich niedergeschlagen.	5, Nie | 4, Selten | 3, Manchmal | 2, Oft | 1, Immer
	Ich fühlte mich hoffnungslos.	5, Nie | 4, Selten | 3, Manchmal | 2, Oft | 1, Immer
	Erschöpfung
	Seit Ihrer stationären Aufnahme und angenommen Sie wären in Ihrer alltäglichen Umgebung...
	Ich bin erschöpft.	1, überhaupt nicht| 2, ein wenig | 3, mäßig | 4, ziemlich | 5, sehr
	Es fällt mir schwer, etwas anzufangen, weil ich müde bin.	1, überhaupt nicht| 2, ein wenig | 3, mäßig | 4, ziemlich | 5, sehr
	Wie ausgelaugt fühlten Sie sich im Allgemeinen?	1, überhaupt nicht| 2, ein wenig | 3, mäßig | 4, ziemlich | 5, sehr
	Wie erschöpft sind Sie im Allgemeinen?	1, überhaupt nicht| 2, ein wenig | 3, mäßig | 4, ziemlich | 5, sehr
	Schlafbeeinträchtigung
	Seit Ihrer stationären Aufnahme und angenommen Sie wären in Ihrer alltäglichen Umgebung...
	Meine Schlafqualität war ...	1, Sehr schlecht | 2, Schlecht | 3, Mäßig | 4, Gut | 5, Sehr Gut
	Mein Schlaf war erfrischend.	1, überhaupt nicht| 2, ein wenig | 3, mäßig | 4, ziemlich | 5, sehr
	Ich hatte Schlafprobleme.	1, überhaupt nicht| 2, ein wenig | 3, mäßig | 4, ziemlich | 5, sehr
	Ich hatte Schwierigkeiten einzuschlafen.	1, überhaupt nicht| 2, ein wenig | 3, mäßig | 4, ziemlich | 5, sehr
	Beeinträchtigung durch Schmerzen
	Seit Ihrer stationären Aufnahme und angenommen Sie wären in Ihrer alltäglichen Umgebung...
	Wie sehr beeinträchtigten Schmerzen Ihre Alltagsaktivitäten?	1, überhaupt nicht| 2, ein wenig | 3, mäßig | 4, ziemlich | 5, sehr
	Wie sehr beeinträchtigten Schmerzen Ihre häuslichen Tätigkeiten?	1, überhaupt nicht| 2, ein wenig | 3, mäßig | 4, ziemlich | 5, sehr
	Wie sehr beeinträchtigten Schmerzen Ihre Fähigkeit, an sozialen Aktivitäten teilzunehmen?	1, überhaupt nicht| 2, ein wenig | 3, mäßig | 4, ziemlich | 5, sehr
	Wie sehr beeinträchtigten Schmerzen Sie bei Ihrer Hausarbeit?	1, überhaupt nicht| 2, ein wenig | 3, mäßig | 4, ziemlich | 5, sehr
	Schmerzintensität	Skala 1-10
	Dyspnoe
	Derzeit…
	Habe ich das Gefühl, schlecht Luft zu bekommen	1, überhaupt nicht| 2, ein wenig | 3, mäßig | 4, ziemlich | 5, sehr
	Komme ich außer Atem, wenn ich eine Treppe hinaufsteige	1, überhaupt nicht| 2, ein wenig | 3, mäßig | 4, ziemlich | 5, sehr
	Komme ich außer Atem, wenn ich 10 Schritte in der Ebene mit normaler Geschwindigkeit gehe	1, überhaupt nicht| 2, ein wenig | 3, mäßig | 4, ziemlich | 5, sehr
	Komme ich außer Atem, wenn ich mich anziehe	1, überhaupt nicht| 2, ein wenig | 3, mäßig | 4, ziemlich | 5, sehr
	Komme ich außer Atem, wenn ich vom Bett oder Stuhl aufstehe	1, überhaupt nicht| 2, ein wenig | 3, mäßig | 4, ziemlich | 5, sehr
	Werde ich beim Sprechen kurzatmig	1, überhaupt nicht| 2, ein wenig | 3, mäßig | 4, ziemlich | 5, sehr
	Habe ich beim Sitzen oder liegen ein Gefühl von Kurzatmigkeit	1, überhaupt nicht| 2, ein wenig | 3, mäßig | 4, ziemlich | 5, sehr
QUALITY OF LIFE BEI ENTLASSUNG / PROMIS®	Dyspnoe
	Derzeit…
	Habe ich das Gefühl, schlecht Luft zu bekommen	1, überhaupt nicht| 2, ein wenig | 3, mäßig | 4, ziemlich | 5, sehr
	Komme ich außer Atem, wenn ich eine Treppe hinaufsteige	1, überhaupt nicht| 2, ein wenig | 3, mäßig | 4, ziemlich | 5, sehr
	Komme ich außer Atem, wenn ich 10 Schritte in der Ebene mit normaler Geschwindigkeit gehe	1, überhaupt nicht| 2, ein wenig | 3, mäßig | 4, ziemlich | 5, sehr
	Komme ich außer Atem, wenn ich mich anziehe	1, überhaupt nicht| 2, ein wenig | 3, mäßig | 4, ziemlich | 5, sehr
	Komme ich außer Atem, wenn ich vom Bett oder Stuhl aufstehe	1, überhaupt nicht| 2, ein wenig | 3, mäßig | 4, ziemlich | 5, sehr
	Werde ich beim Sprechen kurzatmig	1, überhaupt nicht| 2, ein wenig | 3, mäßig | 4, ziemlich | 5, sehr
	Habe ich beim Sitzen oder liegen ein Gefühl von Kurzatmigkeit	1, überhaupt nicht| 2, ein wenig | 3, mäßig | 4, ziemlich | 5, sehr
	Körperliche Funktionsfähigkeit
	Derzeit…
	Können Sie Hausarbeiten erledigen, z. B. Staubsaugen oder Gartenarbeit?	5, Ohne jede Schwierigkeit | 4, Mit geringen Schwierigkeiten | 3, Mit einigen Schwierigkeiten | 2, Mit großen Schwierigkeiten | 1, Kann ich gar nicht
	Können Sie mit normaler Geschwindigkeit Treppen hoch- und runtergehen?	5, Ohne jede Schwierigkeit | 4, Mit geringen Schwierigkeiten | 3, Mit einigen Schwierigkeiten | 2, Mit großen Schwierigkeiten | 1, Kann ich gar nicht
	Können Sie mindestens 15 Minuten lang spazieren gehen ?	5, Ohne jede Schwierigkeit | 4, Mit geringen Schwierigkeiten | 3, Mit einigen Schwierigkeiten | 2, Mit großen Schwierigkeiten | 1, Kann ich gar nicht
	Können Sie Besorgungen machen und einkaufen gehen?	5, Ohne jede Schwierigkeit | 4, Mit geringen Schwierigkeiten | 3, Mit einigen Schwierigkeiten | 2, Mit großen Schwierigkeiten | 1, Kann ich gar nicht
	Angst
	Derzeit…
	Ich fürchte mich.	5, Nie | 4, Selten | 3, Manchmal | 2, Oft | 1, Immer
	Ich finde es schwer, auf etwas anderes zu achten als auf meine Angst.	5, Nie | 4, Selten | 3, Manchmal | 2, Oft | 1, Immer
	Meine Sorgen überwältigen mich.	5, Nie | 4, Selten | 3, Manchmal | 2, Oft | 1, Immer
	Ich fühle mich unruhig.	5, Nie | 4, Selten | 3, Manchmal | 2, Oft | 1, Immer
	Depressivität
	Derzeit…
	Ich fühle mich wertlos.	5, Nie | 4, Selten | 3, Manchmal | 2, Oft | 1, Immer
	Ich fühle mich hilflos.	5, Nie | 4, Selten | 3, Manchmal | 2, Oft | 1, Immer
	Ich fühle mich niedergeschlagen.	5, Nie | 4, Selten | 3, Manchmal | 2, Oft | 1, Immer
	Ich fühle mich hoffnungslos.	5, Nie | 4, Selten | 3, Manchmal | 2, Oft | 1, Immer
	Erschöpfung
	Derzeit…
	Ich bin erschöpft.	1, überhaupt nicht| 2, ein wenig | 3, mäßig | 4, ziemlich | 5, sehr
	Es fällt mir schwer, etwas anzufangen, weil ich müde bin.	1, überhaupt nicht| 2, ein wenig | 3, mäßig | 4, ziemlich | 5, sehr
	Wie ausgelaugt fühlen Sie sich im Allgemeinen?	1, überhaupt nicht| 2, ein wenig | 3, mäßig | 4, ziemlich | 5, sehr
	Wie erschöpft sind Sie im Allgemeinen?	1, überhaupt nicht| 2, ein wenig | 3, mäßig | 4, ziemlich | 5, sehr
	Schlafbeeinträchtigung
	Derzeit…
	Meine Schlafqualität ist ...	1, Sehr schlecht | 2, Schlecht | 3, Mäßig | 4, Gut | 5, Sehr Gut
	Mein Schlaf ist erfrischend.	1, überhaupt nicht| 2, ein wenig | 3, mäßig | 4, ziemlich | 5, sehr
	Ich habe Schlafprobleme.	1, überhaupt nicht| 2, ein wenig | 3, mäßig | 4, ziemlich | 5, sehr
	Ich habe Schwierigkeiten einzuschlafen.	1, überhaupt nicht| 2, ein wenig | 3, mäßig | 4, ziemlich | 5, sehr
	Beeinträchtigung durch Schmerzen
	Derzeit…
	Wie sehr beeinträchtigen Schmerzen Ihre Alltagsaktivitäten?	1, überhaupt nicht| 2, ein wenig | 3, mäßig | 4, ziemlich | 5, sehr
	Wie sehr beeinträchtigen Schmerzen Ihre häuslichen Tätigkeiten?	1, überhaupt nicht| 2, ein wenig | 3, mäßig | 4, ziemlich | 5, sehr
	Wie sehr beeinträchtigen Schmerzen Ihre Fähigkeit, an sozialen Aktivitäten teilzunehmen?	1, überhaupt nicht| 2, ein wenig | 3, mäßig | 4, ziemlich | 5, sehr
	Wie sehr beeinträchtigen Schmerzen Sie bei Ihrer Hausarbeit?	1, überhaupt nicht| 2, ein wenig | 3, mäßig | 4, ziemlich | 5, sehr
	Schmerzintensität	Skala 1-10
QUALITY OF LIFE FOLLOW-UP / PROMIS®	Dyspnoe
	In den letzten 7 Tagen…
	Habe ich das Gefühl, schlecht Luft zu bekommen	1, überhaupt nicht| 2, ein wenig | 3, mäßig | 4, ziemlich | 5, sehr
	Komme ich außer Atem, wenn ich eine Treppe hinaufsteige	1, überhaupt nicht| 2, ein wenig | 3, mäßig | 4, ziemlich | 5, sehr
	Komme ich außer Atem, wenn ich 10 Schritte in der Ebene mit normaler Geschwindigkeit gehe	1, überhaupt nicht| 2, ein wenig | 3, mäßig | 4, ziemlich | 5, sehr
	Komme ich außer Atem, wenn ich mich anziehe	1, überhaupt nicht| 2, ein wenig | 3, mäßig | 4, ziemlich | 5, sehr
	Komme ich außer Atem, wenn ich vom Bett oder Stuhl aufstehe	1, überhaupt nicht| 2, ein wenig | 3, mäßig | 4, ziemlich | 5, sehr
	Werde ich beim Sprechen kurzatmig	1, überhaupt nicht| 2, ein wenig | 3, mäßig | 4, ziemlich | 5, sehr
	Habe ich beim Sitzen oder liegen ein Gefühl von Kurzatmigkeit	1, überhaupt nicht| 2, ein wenig | 3, mäßig | 4, ziemlich | 5, sehr
	Körperliche Funktionsfähigkeit
	In den letzten 7 Tagen…
	Können Sie Hausarbeiten erledigen, z. B. Staubsaugen oder Gartenarbeit?	5, Ohne jede Schwierigkeit | 4, Mit geringen Schwierigkeiten | 3, Mit einigen Schwierigkeiten | 2, Mit großen Schwierigkeiten | 1, Kann ich gar nicht
	Können Sie mit normaler Geschwindigkeit Treppen hoch- und runtergehen?	5, Ohne jede Schwierigkeit | 4, Mit geringen Schwierigkeiten | 3, Mit einigen Schwierigkeiten | 2, Mit großen Schwierigkeiten | 1, Kann ich gar nicht
	Können Sie mindestens 15 Minuten lang spazieren gehen ?	5, Ohne jede Schwierigkeit | 4, Mit geringen Schwierigkeiten | 3, Mit einigen Schwierigkeiten | 2, Mit großen Schwierigkeiten | 1, Kann ich gar nicht
	Können Sie Besorgungen machen und einkaufen gehen?	5, Ohne jede Schwierigkeit | 4, Mit geringen Schwierigkeiten | 3, Mit einigen Schwierigkeiten | 2, Mit großen Schwierigkeiten | 1, Kann ich gar nicht
	Angst
	In den letzten 7 Tagen…
	Ich fürchtete mich.	5, Nie | 4, Selten | 3, Manchmal | 2, Oft | 1, Immer
	Ich fand es schwer, auf etwas anderes zu achten als auf meine Angst.	5, Nie | 4, Selten | 3, Manchmal | 2, Oft | 1, Immer
	Meine Sorgen haben mich überwältigt.	5, Nie | 4, Selten | 3, Manchmal | 2, Oft | 1, Immer
	Ich fühlte mich unruhig.	5, Nie | 4, Selten | 3, Manchmal | 2, Oft | 1, Immer
	Depressivität
	In den letzten 7 Tagen…
	Ich fühlte mich wertlos.	5, Nie | 4, Selten | 3, Manchmal | 2, Oft | 1, Immer
	Ich fühlte mich hilflos.	5, Nie | 4, Selten | 3, Manchmal | 2, Oft | 1, Immer
	Ich fühlte mich niedergeschlagen.	5, Nie | 4, Selten | 3, Manchmal | 2, Oft | 1, Immer
	Ich fühlte mich hoffnungslos.	5, Nie | 4, Selten | 3, Manchmal | 2, Oft | 1, Immer
	Erschöpfung
	In den letzten 7 Tagen…
	Ich bin erschöpft.	1, überhaupt nicht| 2, ein wenig | 3, mäßig | 4, ziemlich | 5, sehr
	Es fällt mir schwer, etwas anzufangen, weil ich müde bin.	1, überhaupt nicht| 2, ein wenig | 3, mäßig | 4, ziemlich | 5, sehr
	Wie ausgelaugt fühlten Sie sich im Allgemeinen?	1, überhaupt nicht| 2, ein wenig | 3, mäßig | 4, ziemlich | 5, sehr
	Wie erschöpft sind Sie im Allgemeinen?	1, überhaupt nicht| 2, ein wenig | 3, mäßig | 4, ziemlich | 5, sehr
	Schlafbeeinträchtigung
	In den letzten 7 Tagen…
	Meine Schlafqualität war ...	1, Sehr schlecht | 2, Schlecht | 3, Mäßig | 4, Gut | 5, Sehr Gut
	Mein Schlaf war erfrischend.	1, überhaupt nicht| 2, ein wenig | 3, mäßig | 4, ziemlich | 5, sehr
	Ich hatte Schlafprobleme.	1, überhaupt nicht| 2, ein wenig | 3, mäßig | 4, ziemlich | 5, sehr
	Ich hatte Schwierigkeiten einzuschlafen.	1, überhaupt nicht| 2, ein wenig | 3, mäßig | 4, ziemlich | 5, sehr
	Teilhabe an sozialen Rollen und Aktivitäten
	In den letzten 7 Tagen…
	Es fällt mir schwer, meinen regelmäßigen Freizeitaktivitäten mit anderen nachzugehen.	5, Nie | 4, Selten | 3, Manchmal | 2, Oft | 1, Immer
	Es fällt mit schwer, allen Aktivitäten nachzugehen, die ich mit meiner Familie machen möchte.	5, Nie | 4, Selten | 3, Manchmal | 2, Oft | 1, Immer
	Es fällt mir schwer, meine gewohnte Arbeit zu erledigen (einschließlich der Arbeit zu Hause).	5, Nie | 4, Selten | 3, Manchmal | 2, Oft | 1, Immer
	Es fällt mir schwer, allen Aktivitäten nachzugehen, die ich mit Freunden machen möchte.	5, Nie | 4, Selten | 3, Manchmal | 2, Oft | 1, Immer
	Beeinträchtigung durch Schmerzen
	In den letzten 7 Tagen…
	Wie sehr beeinträchtigten Schmerzen Ihre Alltagsaktivitäten?	1, überhaupt nicht| 2, ein wenig | 3, mäßig | 4, ziemlich | 5, sehr
	Wie sehr beeinträchtigten Schmerzen Ihre häuslichen Tätigkeiten?	1, überhaupt nicht| 2, ein wenig | 3, mäßig | 4, ziemlich | 5, sehr
	Wie sehr beeinträchtigten Schmerzen Ihre Fähigkeit, an sozialen Aktivitäten teilzunehmen?	1, überhaupt nicht| 2, ein wenig | 3, mäßig | 4, ziemlich | 5, sehr
	Wie sehr beeinträchtigten Schmerzen Sie bei Ihrer Hausarbeit?	1, überhaupt nicht| 2, ein wenig | 3, mäßig | 4, ziemlich | 5, sehr
	Schmerzintensität	Skala 1-10
